# Supplementary material for: Model-Free Approach for the Configurational Analysis of Marine Natural Products
Source: Mar Drugs. 2021 May 21;19(6):283. doi: 10.3390/md19060283 (PMC8223791; doi:10.3390/md19060283)
Supplement: Supplementary file 1 [file marinedrugs-19-00283-s001.zip]

Archive with 1 entries (1 files):
- marinedrugs-1196481-supplementary.pdf
